# Supplementary material for: Assessing the Potential of Generative Artificial Intelligence Models to Assist Experts in the Development of Pharmacokinetic Models
Source: Adv Pharm Bull. 2025 Jun 3;15(2):467–73. doi: 10.34172/apb.025.43852 (PMC12413966; doi:10.34172/apb.025.43852)
Supplement: Supplementary file 1 — Supplementary File contains a zip file. [file apb-15-467-s001.zip]

Archive with 32 entries (27 files):
- Generative_AI_PKpop_Model-main/
- Generative_AI_PKpop_Model-main/GraphicalAbstract.png
- Generative_AI_PKpop_Model-main/R/
- Generative_AI_PKpop_Model-main/R/GOF.R
- Generative_AI_PKpop_Model-main/R/VPC.R
- Generative_AI_PKpop_Model-main/R/mapbayr.R
- Generative_AI_PKpop_Model-main/R/shinyall.R
- Generative_AI_PKpop_Model-main/R/simu.R
- Generative_AI_PKpop_Model-main/R/two_compartment_model.R
- Generative_AI_PKpop_Model-main/README.md
- Generative_AI_PKpop_Model-main/data_raw/
- Generative_AI_PKpop_Model-main/data_raw/Hosseini_et_al_2018.txt
- Generative_AI_PKpop_Model-main/data_raw/data.txt
- Generative_AI_PKpop_Model-main/generative_AI_text/
- Generative_AI_PKpop_Model-main/generative_AI_text/GOF.R
- Generative_AI_PKpop_Model-main/generative_AI_text/dis.txt
- Generative_AI_PKpop_Model-main/generative_AI_text/gof.txt
- Generative_AI_PKpop_Model-main/generative_AI_text/mapbayr_example.R
- Generative_AI_PKpop_Model-main/generative_AI_text/mapbayr_example.md
- Generative_AI_PKpop_Model-main/generative_AI_text/model.txt
- Generative_AI_PKpop_Model-main/generative_AI_text/pop.R
- Generative_AI_PKpop_Model-main/generative_AI_text/pop.txt
- Generative_AI_PKpop_Model-main/generative_AI_text/shiny.R
- Generative_AI_PKpop_Model-main/generative_AI_text/sim.txt
- Generative_AI_PKpop_Model-main/generative_AI_text/simulation.txt
- Generative_AI_PKpop_Model-main/generative_AI_text/vpc.txt
- Generative_AI_PKpop_Model-main/results/
- Generative_AI_PKpop_Model-main/results/Resutls.csv
- Generative_AI_PKpop_Model-main/results/model.R
- Generative_AI_PKpop_Model-main/results/pop.R
- Generative_AI_PKpop_Model-main/results/simulation.R
- Generative_AI_PKpop_Model-main/two_compartment_eq.md
