# Supplementary material for: Assessing the Potential of Generative Artificial Intelligence Models to Assist Experts in the Development of Pharmacokinetic Models
Source: Adv Pharm Bull. 2025 Jun 3;15(2):467–73. doi: 10.34172/apb.025.43852 (PMC12413966; doi:10.34172/apb.025.43852)
Supplement: Supplementary file 1 — Supplementary File contains a zip file. [file apb-15-467-s001.zip › Generative_AI_PKpop_Model-main/generative_AI_text/dis.txt]

1. How can I calculate percentiles (5th, 50th, 95th) from my simulation results?
•	Reason for asking: The code calculates the 5th, 50th, and 95th percentiles of concentration values across all simulations at each time point, summarizing the distribution of results.
2. How can I calculate the area under the curve (AUC) from the concentration vs. time data?
•	Reason for asking: The new code calculates the AUC for the percentiles using the trapezoidal rule. AUC is a crucial pharmacokinetic metric to assess drug exposure.
3. How can I create histograms or density plots for the parameter distributions?
•	Reason for asking: The new code generates histograms and density plots (with ggplot2) to visualize the distribution of the pharmacokinetic parameters. This helps in understanding the variability in the simulated population.
4. How can I add text annotations to a plot to display calculated values like AUC?
•	Reason for asking: The new code adds AUC values directly to the plot using text(), which allows you to present important metrics within the plot itself.
5. How can I adjust the tolerance settings in the ode function for more precise solutions?
•	Reason for asking: The code increases the accuracy of the ode function by setting rtol = 1e-6 and atol = 1e-6, which helps in obtaining more precise solutions for the differential equations.
