# Supplementary material for: Assessing the Potential of Generative Artificial Intelligence Models to Assist Experts in the Development of Pharmacokinetic Models
Source: Adv Pharm Bull. 2025 Jun 3;15(2):467–73. doi: 10.34172/apb.025.43852 (PMC12413966; doi:10.34172/apb.025.43852)
Supplement: Supplementary file 1 — Supplementary File contains a zip file. [file apb-15-467-s001.zip › Generative_AI_PKpop_Model-main/generative_AI_text/gof.txt]

Based on the fact that I have a dataframe named datos created as follows: datos <- read.csv("Results.csv", header = TRUE).

This dataframe is composed of the following columns:
"ID", "time", "evid", "cmt", "amt", "rate", "mdv", "DV", "IPRED", "PRED", "CL", "V1", "V2", "Q", "ETA1", "ETA2", "ETA3", "ETA4". Each ETA plot filled the shape with different colour and in four different graphs. 

I would like to generate individual density plots for ETA1, ETA2, ETA3, and ETA4.
Additionally, I want to create a plot with DV (y-axis) versus IPRED (x-axis), including a trend line shaded in gray to indicate the trend. I want this plot to exclude rows with a value of 0. Dots in blue. Line in red and shade in grey.
I would like to add in the tendency line the adj R2 value, Intercept value, slope value and P value
