# Supplementary material for: Assessing the Potential of Generative Artificial Intelligence Models to Assist Experts in the Development of Pharmacokinetic Models
Source: Adv Pharm Bull. 2025 Jun 3;15(2):467–73. doi: 10.34172/apb.025.43852 (PMC12413966; doi:10.34172/apb.025.43852)
Supplement: Supplementary file 1 — Supplementary File contains a zip file. [file apb-15-467-s001.zip › Generative_AI_PKpop_Model-main/generative_AI_text/mapbayr_example.R]

code <- "
$PARAM @annotated
TVCL:  0.9 : Clearance
TVV1: 10.0 : Central volume
V2  : 10.0 : Peripheral volume of distribution
Q   :  1.0 : Intercompartmental clearance

ETA1: 0 : Clearance (L/h)
ETA2: 0 : Central volume (L)

$PARAM @annotated @covariates
BW : 70 : Body weight (kg)

$OMEGA 0.3 0.3
$SIGMA
0.05 // proportional
0.1 // additive

$CMT @annotated
CENT  : Central compartment (mg/L)[ADM, OBS]
PERIPH: Peripheral compartment ()

$TABLE
double DV = (CENT/V1) *(1 + EPS(1)) + EPS(2);

$MAIN
double CL = TVCL * exp(ETA1 + ETA(1)) * pow(BW / 70, 1.2) ;
double V1 = TVV1 * exp(ETA2 + ETA(2)) ;
double K12 = Q / V1  ;
double K21 = Q / V2  ;
double K10 = CL / V1 ;

$ODE
dxdt_CENT   =  K21 * PERIPH - (K10 + K12) * CENT ;
dxdt_PERIPH =  K12 * CENT - K21 * PERIPH ;

$CAPTURE DV CL
"

my_model <- mcode("Example_model", code)

my_data <- data.frame(ID = 1, time = c(0,6,15,24), evid = c(1, rep(0,3)), cmt = 1, amt = c(100, rep(0,3)), 
                      rate = c(20, rep(0,3)), DV = c(NA, 3.9, 1.1, 2), mdv = c(1,0,0,1), BW = 90)
my_data

my_est <- mapbayest(my_model, data = my_data)


print(my_est)

plot(my_est)
