# Supplementary material for: Assessing the Potential of Generative Artificial Intelligence Models to Assist Experts in the Development of Pharmacokinetic Models
Source: Adv Pharm Bull. 2025 Jun 3;15(2):467–73. doi: 10.34172/apb.025.43852 (PMC12413966; doi:10.34172/apb.025.43852)
Supplement: Supplementary file 1 — Supplementary File contains a zip file. [file apb-15-467-s001.zip › Generative_AI_PKpop_Model-main/generative_AI_text/sim.txt]

Based on the previous model, I want a simulation with: 
Initial values:
•	Vc <- 49.86 # Volume of the central compartment (liters)
•	Vp <- 33.14 # Volume of the peripheral compartment (liters)
•	Cl <- 3.51 # Clearance (ml/day)
•	Vmax <- 0 # Maximum elimination rate (ug/day)
•	Km <- 5 # Michaelis-Menten constant (ug/ml)
•	Q <- 50.55 # Flow between compartments (ml/day)
•	dose <- 10000 # Dose (ug) 
Initial conditions: 
•	Cc_init <- dose / Vc # Initial concentration in the central compartment (ug/ml)
•	Cp_init <- 0 # Initial concentration in the peripheral compartment (ug/ml) 
And define a periodic dosing event every 7 days, where from the second dose, add the dose to the existing concentrations at that time. I suggest using event_times to indicate the times at which the dose is administered, and events containing information about the dosing events. 
Then, I want to plot the concentrations obtained in the central and peripheral compartments in the same plot. 
Finally, I want to filter the data up to day 28 and calculate the area under the curve (AUC) using the trapezoidal rule, which is a measure of the total body exposure to the drug up to that time.
