# Supplementary material for: Assessing the Potential of Generative Artificial Intelligence Models to Assist Experts in the Development of Pharmacokinetic Models
Source: Adv Pharm Bull. 2025 Jun 3;15(2):467–73. doi: 10.34172/apb.025.43852 (PMC12413966; doi:10.34172/apb.025.43852)
Supplement: Supplementary file 1 — Supplementary File contains a zip file. [file apb-15-467-s001.zip › Generative_AI_PKpop_Model-main/results/Resutls.csv]

ID	time	evid	cmt	amt	rate	mdv	DV	IPRED	PRED	CL	V1	V2	Q	ETA1	ETA2	ETA3	ETA4
1	0	1	1	10000	0	1	0	192.14638566481	250	6.95484422612509	52.043653932916	33.747532278554	50.761775561534	-0.00647172132468074	0.263203410995462	0.117709915310681	0.0151206163479179
1	0.01047	0	1	0	0	0	191.34	189.943476414753	246.32585068665	6.95484422612509	52.043653932916	33.747532278554	50.761775561534	-0.00647172132468074	0.263203410995462	0.117709915310681	0.0151206163479179
1	0.3333333	0	1	0	0	0	150.63	143.267841915614	173.330771126205	6.95484422612509	52.043653932916	33.747532278554	50.761775561534	-0.00647172132468074	0.263203410995462	0.117709915310681	0.0151206163479179
1	1	0	1	0	0	0	103.53	109.430135979263	128.595325690115	6.95484422612509	52.043653932916	33.747532278554	50.761775561534	-0.00647172132468074	0.263203410995462	0.117709915310681	0.0151206163479179
1	4	0	1	0	0	0	93.39	81.2155425985256	91.7266820837406	6.95484422612509	52.043653932916	33.747532278554	50.761775561534	-0.00647172132468074	0.263203410995462	0.117709915310681	0.0151206163479179
1	7	0	1	0	0	0	60.67	64.0124918048782	68.4825846572386	6.95484422612509	52.043653932916	33.747532278554	50.761775561534	-0.00647172132468074	0.263203410995462	0.117709915310681	0.0151206163479179
1	10	0	1	0	0	0	37.98	50.4553681512106	51.1290837421116	6.95484422612509	52.043653932916	33.747532278554	50.761775561534	-0.00647172132468074	0.263203410995462	0.117709915310681	0.0151206163479179
1	14	0	1	0	0	0	33.48	36.7364842741375	34.6299473857113	6.95484422612509	52.043653932916	33.747532278554	50.761775561534	-0.00647172132468074	0.263203410995462	0.117709915310681	0.0151206163479179
1	21	0	1	0	0	0	26.19	21.0829057455826	17.5115071530686	6.95484422612509	52.043653932916	33.747532278554	50.761775561534	-0.00647172132468074	0.263203410995462	0.117709915310681	0.0151206163479179
1	28	0	1	0	0	0	15.33	12.0993863640643	8.85513555711792	6.95484422612509	52.043653932916	33.747532278554	50.761775561534	-0.00647172132468074	0.263203410995462	0.117709915310681	0.0151206163479179
1	35	0	1	0	0	0	5	6.94378433531314	4.47782281225604	6.95484422612509	52.043653932916	33.747532278554	50.761775561534	-0.00647172132468074	0.263203410995462	0.117709915310681	0.0151206163479179
2	0	1	1	10000	0	1	0	202.325887704064	250	6.13240157660852	49.4252125295341	33.9051005107863	49.7528251603386	-0.132323701506325	0.211581214974654	0.122368078951967	-0.00495575629338757
2	0.01047	0	1	0	0	0	205.66	199.960952498595	246.32585068665	6.13240157660852	49.4252125295341	33.9051005107863	49.7528251603386	-0.132323701506325	0.211581214974654	0.122368078951967	-0.00495575629338757
2	0.3333333	0	1	0	0	0	154.76	149.91746656518	173.330771126205	6.13240157660852	49.4252125295341	33.9051005107863	49.7528251603386	-0.132323701506325	0.211581214974654	0.122368078951967	-0.00495575629338757
2	1	0	1	0	0	0	120.54	114.0238581382	128.595325690115	6.13240157660852	49.4252125295341	33.9051005107863	49.7528251603386	-0.132323701506325	0.211581214974654	0.122368078951967	-0.00495575629338757
2	4	0	1	0	0	0	96.54	86.2324350803414	91.7266820837406	6.13240157660852	49.4252125295341	33.9051005107863	49.7528251603386	-0.132323701506325	0.211581214974654	0.122368078951967	-0.00495575629338757
2	7	0	1	0	0	0	62.83	69.4616722666241	68.4825846572386	6.13240157660852	49.4252125295341	33.9051005107863	49.7528251603386	-0.132323701506325	0.211581214974654	0.122368078951967	-0.00495575629338757
2	10	0	1	0	0	0	46.41	55.9548548772029	51.1290837421116	6.13240157660852	49.4252125295341	33.9051005107863	49.7528251603386	-0.132323701506325	0.211581214974654	0.122368078951967	-0.00495575629338757
2	14	0	1	0	0	0	39.4	41.93994377014	34.6299473857113	6.13240157660852	49.4252125295341	33.9051005107863	49.7528251603386	-0.132323701506325	0.211581214974654	0.122368078951967	-0.00495575629338757
2	21	0	1	0	0	0	30.61	25.3227267447696	17.5115071530686	6.13240157660852	49.4252125295341	33.9051005107863	49.7528251603386	-0.132323701506325	0.211581214974654	0.122368078951967	-0.00495575629338757
2	28	0	1	0	0	0	19.3	15.2894931415827	8.85513555711792	6.13240157660852	49.4252125295341	33.9051005107863	49.7528251603386	-0.132323701506325	0.211581214974654	0.122368078951967	-0.00495575629338757
2	35	0	1	0	0	0	7.47	9.23157313358011	4.47782281225604	6.13240157660852	49.4252125295341	33.9051005107863	49.7528251603386	-0.132323701506325	0.211581214974654	0.122368078951967	-0.00495575629338757
3	0	1	1	10000	0	1	0	194.093605429484	250	8.22096775234092	51.5215324990862	31.7851000142948	50.5780618245988	0.160777784511311	0.253120372951845	0.0578002453091169	0.0114949160719451
3	0.01047	0	1	0	0	0	186.67	191.804595941623	246.32585068665	8.22096775234092	51.5215324990862	31.7851000142948	50.5780618245988	0.160777784511311	0.253120372951845	0.0578002453091169	0.0114949160719451
3	0.3333333	0	1	0	0	0	148.39	143.795134056872	173.330771126205	8.22096775234092	51.5215324990862	31.7851000142948	50.5780618245988	0.160777784511311	0.253120372951845	0.0578002453091169	0.0114949160719451
3	1	0	1	0	0	0	108.83	109.471221256515	128.595325690115	8.22096775234092	51.5215324990862	31.7851000142948	50.5780618245988	0.160777784511311	0.253120372951845	0.0578002453091169	0.0114949160719451
3	4	0	1	0	0	0	84.8	77.7170513774945	91.7266820837406	8.22096775234092	51.5215324990862	31.7851000142948	50.5780618245988	0.160777784511311	0.253120372951845	0.0578002453091169	0.0114949160719451
3	7	0	1	0	0	0	57.63	58.2125433661558	68.4825846572386	8.22096775234092	51.5215324990862	31.7851000142948	50.5780618245988	0.160777784511311	0.253120372951845	0.0578002453091169	0.0114949160719451
3	10	0	1	0	0	0	35.91	43.6042244130516	51.1290837421116	8.22096775234092	51.5215324990862	31.7851000142948	50.5780618245988	0.160777784511311	0.253120372951845	0.0578002453091169	0.0114949160719451
3	14	0	1	0	0	0	27.97	29.6627381851633	34.6299473857113	8.22096775234092	51.5215324990862	31.7851000142948	50.5780618245988	0.160777784511311	0.253120372951845	0.0578002453091169	0.0114949160719451
3	21	0	1	0	0	0	18.63	15.1149220540066	17.5115071530686	8.22096775234092	51.5215324990862	31.7851000142948	50.5780618245988	0.160777784511311	0.253120372951845	0.0578002453091169	0.0114949160719451
3	28	0	1	0	0	0	9.33	7.70194813182775	8.85513555711792	8.22096775234092	51.5215324990862	31.7851000142948	50.5780618245988	0.160777784511311	0.253120372951845	0.0578002453091169	0.0114949160719451
3	35	0	1	0	0	0	2.95	3.92459874946872	4.47782281225604	8.22096775234092	51.5215324990862	31.7851000142948	50.5780618245988	0.160777784511311	0.253120372951845	0.0578002453091169	0.0114949160719451
4	0	1	1	100000	0	1	0	2032.70734767023	2500	6.96418771506205	49.195473275882	33.735579931156	50.2545392768324	-0.00512917244917473	0.206922158563697	0.117355683055185	0.00507787129849249
4	0.01047	0	1	0	0	0	2051.22	2008.27137181503	2463.25850685945	6.96418771506205	49.195473275882	33.735579931156	50.2545392768324	-0.00512917244917473	0.206922158563697	0.117355683055185	0.00507787129849249
4	0.3333333	0	1	0	0	0	1575.76	1493.51391322257	1733.30771142431	6.96418771506205	49.195473275882	33.735579931156	50.2545392768324	-0.00512917244917473	0.206922158563697	0.117355683055185	0.00507787129849249
4	1	0	1	0	0	0	1103.33	1126.70478556243	1285.9532570469	6.96418771506205	49.195473275882	33.735579931156	50.2545392768324	-0.00512917244917473	0.206922158563697	0.117355683055185	0.00507787129849249
4	4	0	1	0	0	0	936.23	828.144509332152	917.266820787589	6.96418771506205	49.195473275882	33.735579931156	50.2545392768324	-0.00512917244917473	0.206922158563697	0.117355683055185	0.00507787129849249
4	7	0	1	0	0	0	616.67	647.460783392495	684.825846651687	6.96418771506205	49.195473275882	33.735579931156	50.2545392768324	-0.00512917244917473	0.206922158563697	0.117355683055185	0.00507787129849249
4	10	0	1	0	0	0	382.95	506.216888492448	511.290837114636	6.96418771506205	49.195473275882	33.735579931156	50.2545392768324	-0.00512917244917473	0.206922158563697	0.117355683055185	0.00507787129849249
4	14	0	1	0	0	0	356.5	364.614715165023	346.299474288293	6.96418771506205	49.195473275882	33.735579931156	50.2545392768324	-0.00512917244917473	0.206922158563697	0.117355683055185	0.00507787129849249
4	21	0	1	0	0	0	241.12	205.331193005295	175.115071595649	6.96418771506205	49.195473275882	33.735579931156	50.2545392768324	-0.00512917244917473	0.206922158563697	0.117355683055185	0.00507787129849249
4	28	0	1	0	0	0	147.92	115.631370624603	88.551355566216	6.96418771506205	49.195473275882	33.735579931156	50.2545392768324	-0.00512917244917473	0.206922158563697	0.117355683055185	0.00507787129849249
4	35	0	1	0	0	0	49.79	65.1173041707008	44.7782281440011	6.96418771506205	49.195473275882	33.735579931156	50.2545392768324	-0.00512917244917473	0.206922158563697	0.117355683055185	0.00507787129849249
5	0	1	1	100000	0	1	0	2068.3177153767	2500	6.10755489512058	48.3484714444789	34.7476886106029	50.594756382047	-0.136383636796857	0.189555152900491	0.146915673333643	0.0118249366821361
5	0.01047	0	1	0	0	0	2145.89	2043.24649383155	2463.25850685945	6.10755489512058	48.3484714444789	34.7476886106029	50.594756382047	-0.136383636796857	0.189555152900491	0.146915673333643	0.0118249366821361
5	0.3333333	0	1	0	0	0	1599.03	1515.4789053846	1733.30771142431	6.10755489512058	48.3484714444789	34.7476886106029	50.594756382047	-0.136383636796857	0.189555152900491	0.146915673333643	0.0118249366821361
5	1	0	1	0	0	0	1096.04	1143.13648085949	1285.9532570469	6.10755489512058	48.3484714444789	34.7476886106029	50.594756382047	-0.136383636796857	0.189555152900491	0.146915673333643	0.0118249366821361
5	4	0	1	0	0	0	977.07	864.014752634872	917.266820787589	6.10755489512058	48.3484714444789	34.7476886106029	50.594756382047	-0.136383636796857	0.189555152900491	0.146915673333643	0.0118249366821361
5	7	0	1	0	0	0	619.53	696.273239010549	684.825846651687	6.10755489512058	48.3484714444789	34.7476886106029	50.594756382047	-0.136383636796857	0.189555152900491	0.146915673333643	0.0118249366821361
5	10	0	1	0	0	0	418.52	561.118873378422	511.290837114636	6.10755489512058	48.3484714444789	34.7476886106029	50.594756382047	-0.136383636796857	0.189555152900491	0.146915673333643	0.0118249366821361
5	14	0	1	0	0	0	423.29	420.812329137386	346.299474288293	6.10755489512058	48.3484714444789	34.7476886106029	50.594756382047	-0.136383636796857	0.189555152900491	0.146915673333643	0.0118249366821361
5	21	0	1	0	0	0	322.22	254.329784473169	175.115071595649	6.10755489512058	48.3484714444789	34.7476886106029	50.594756382047	-0.136383636796857	0.189555152900491	0.146915673333643	0.0118249366821361
5	28	0	1	0	0	0	193.21	153.711370910038	88.551355566216	6.10755489512058	48.3484714444789	34.7476886106029	50.594756382047	-0.136383636796857	0.189555152900491	0.146915673333643	0.0118249366821361
5	35	0	1	0	0	0	66.19	92.8997966975507	44.7782281440011	6.10755489512058	48.3484714444789	34.7476886106029	50.594756382047	-0.136383636796857	0.189555152900491	0.146915673333643	0.0118249366821361
6	0	1	1	100000	0	1	0	2057.23990446489	2500	7.75140655865714	48.6088179521342	30.9557777695479	51.3816400745714	0.101964169281994	0.194925499678709	0.0313622808066028	0.0272579062301583
6	0.01047	0	1	0	0	0	2042.82	2031.39835622502	2463.25850685945	7.75140655865714	48.6088179521342	30.9557777695479	51.3816400745714	0.101964169281994	0.194925499678709	0.0313622808066028	0.0272579062301583
6	0.3333333	0	1	0	0	0	1505.26	1500.83331228916	1733.30771142431	7.75140655865714	48.6088179521342	30.9557777695479	51.3816400745714	0.101964169281994	0.194925499678709	0.0313622808066028	0.0272579062301583
6	1	0	1	0	0	0	1132.63	1142.82157124629	1285.9532570469	7.75140655865714	48.6088179521342	30.9557777695479	51.3816400745714	0.101964169281994	0.194925499678709	0.0313622808066028	0.0272579062301583
6	4	0	1	0	0	0	932.57	818.990266470731	917.266820787589	7.75140655865714	48.6088179521342	30.9557777695479	51.3816400745714	0.101964169281994	0.194925499678709	0.0313622808066028	0.0272579062301583
6	7	0	1	0	0	0	601.99	615.56767515119	684.825846651687	7.75140655865714	48.6088179521342	30.9557777695479	51.3816400745714	0.101964169281994	0.194925499678709	0.0313622808066028	0.0272579062301583
6	10	0	1	0	0	0	377.51	462.678775962483	511.290837114636	7.75140655865714	48.6088179521342	30.9557777695479	51.3816400745714	0.101964169281994	0.194925499678709	0.0313622808066028	0.0272579062301583
6	14	0	1	0	0	0	318.98	316.19228938144	346.299474288293	7.75140655865714	48.6088179521342	30.9557777695479	51.3816400745714	0.101964169281994	0.194925499678709	0.0313622808066028	0.0272579062301583
6	21	0	1	0	0	0	189.12	162.415229148167	175.115071595649	7.75140655865714	48.6088179521342	30.9557777695479	51.3816400745714	0.101964169281994	0.194925499678709	0.0313622808066028	0.0272579062301583
6	28	0	1	0	0	0	105.59	83.4261526957856	88.551355566216	7.75140655865714	48.6088179521342	30.9557777695479	51.3816400745714	0.101964169281994	0.194925499678709	0.0313622808066028	0.0272579062301583
6	35	0	1	0	0	0	30.97	42.852651604926	44.7782281440011	7.75140655865714	48.6088179521342	30.9557777695479	51.3816400745714	0.101964169281994	0.194925499678709	0.0313622808066028	0.0272579062301583
